# Supplementary material for: Analysis of the Polyphenolic Composition of Vaccinium L. Extracts and Their Protective Effect on Red Blood Cell Membranes
Source: Membranes (Basel). 2023 Jun 7;13(6):589. doi: 10.3390/membranes13060589 (PMC10303154; doi:10.3390/membranes13060589)
Supplement: Supplementary file 1 [file membranes-13-00589-s001.zip]

Archive with 1 entries (1 files):
- membranes-2420994-supplementary.pdf
